# Supplementary material for: Reduced Geriatric Nutritional Risk Index Is Associated with Prevalent Diabetes Mellitus and In-Hospital Mortality in Patients Hospitalized with Heart Failure
Source: Nutrients. 2026 Jul 7;18(13):2198. doi: 10.3390/nu18132198 (PMC13364032; doi:10.3390/nu18132198)
Supplement: Supplementary file 1 [file nutrients-18-02198-s001.zip]

Archive with 1 entries (1 files):
- nutrients-4383002-supplementary.pdf
